# Supplementary material for: Human iPSC-Derived Renal Cells Change Their Immunogenic Properties during Maturation: Implications for Regenerative Therapies
Source: Cells. 2022 Apr 13;11(8):1328. doi: 10.3390/cells11081328 (PMC9032821; doi:10.3390/cells11081328)
Supplement: Supplementary file 1 [file cells-11-01328-s001.zip]

Archive with 1 entries (1 files):
- cells-1660475-supplementary.pdf
